# Supplementary material for: OptDesign: Identifying Optimum Design Strategies in Strain Engineering for Biochemical Production
Source: ACS Synth Biol. 2022 Apr 7;11(4):1531–41. doi: 10.1021/acssynbio.1c00610 (PMC9016760; doi:10.1021/acssynbio.1c00610)
Supplement: Supplementary file 2 — sb1c00610_si_002.xlsx [file sb1c00610_si_002.xlsx]

## Sheet: predictions vs experiments
		in silico prediction			in vivo experimentation
Product	Reaction name in iML1515	Knockout	UP	DOWN	Knockout	Up-regulation	Down-regulation	Comments
Ethanol	EX_etoh_e	ALDD2y (aldB), 5DGLCNR	ACALD (adhE), ACCOAC (acc), ADNK1, LCARSyi, NTD6, RNTR2c2, THRA2			adhE(Aristarkhov et al, 1996), acc (Cao et al, 2015)		The study (Manow et al, 2020) suggests overexpression of aldB rather than knockout for ethanol production from xylose
Malic acid	EX_mal__L_e	ME1/2 (maeA), PPCK (pckA) , FUM, GLUSy, OAADC, GHMT2r, E4PD, TRPAS2, MCITD	PPC (ppc)		maeA(Trichez et al, 2018)	pckA(Moon et al, 2008), ppc(Trichez et al, 2018)		PPCK was overexpressed in reverse direction in (Moon et al., 2008), to increase the flux to oxaloacetate from PEP. This is similar to knockout of PPCK and overexpression of PPC
Acetate	EX_ac_e	AKGDH (sucAB), ATPS4rPP (atpFH), SUCOAS (sucCD), GLUDy, TPI, GND,	ASPTA, FTHFLi, PPC, RPI, THRA		ΔsucABCD (Causey et al, 2003), ΔatpFH(Förster and Gescher, 2014)			The study (Veit et al, 2007) shows reduced acetate production after overexpression of sucABCD
D-Lactic acid	EX_lac__D_e	PFL(pflB), PDH (aceEF), LDH_D2 (dld), TALA, ATPS4rpp, VPAMTr, CPPPGO,AKGDH	LDH_D (ldhA)		ΔfocA-pflB(Förster and Gescher, 2014), Δdld (Zhou et al, 2011), ΔldhA (Förster and Gescher, 2014), ΔaceEF (Förster and Gescher, 2014)
L-Phenylalanine	EX_phe__L_e	PTAr/ACKr, AKGDH, GND, PFL, TPI,	TKT1/TKT2 (tktA), PPNDH (pheA), PHEtex		csrA, csrD	aroF(Choi et al, 2016), pheA (Choi et al, 2016), tktA (Liu et al, 2018)
L-Tryptophan	EX_trp__L_e	AKGDH, PPCSCT, PGCD (serA)	TKT1/2 (tktA), ANS(trpD/trpE), PPA, RPI, CHORS (tnaA), TRPAS2,	TPI	ΔtrpR, Δtna, Δpta Δmtr	trpD(Choi et al, 2016), trpE(Choi et al, 2016), tktA(Choi et al, 2016)		Controversially, the study (Niu et al, 2019) showed that inactivation of tnaA and overexpression of serA increase L-tryptophan.
L-Tyrosine	EX_tyr__L_e	PPM, GND, THD2pp, GLUDy, SUCDi	PPND (tyrA),TKT2 (tktA), RPI	PGCD, PPA, PSERT		tyrA (Choi et al, 2016),tktA (Choi et al, 2016)
L-methionine	EX_met__L_e	RPE, TPI, CYTBO3_4pp, PSERT, PGCD, HEX1, ATPS4rpp	METS(metE), MTHFR2 (metF), HSST (metA), METtex (yjeH), CYSTL, TKT1, ICL,			metA(Huang et al, 2017) metE(Li et al, 2017), metF (Huang et al, 2017), yjeH (Huang et al, 2017)
L-Histidine	EX_his__L_e	FUM, PSERT/PSP_L, ATPS4rpp, GLUDy, ASNS2, TALA, GND, GYTBD2pp, PGCD,FRD3	ATPPRT/PRATPP/PRAMPC/HISTD/IGPDH/IG3PS/HISTP/PRMICI (hisA, hisB, hisC, hisD, hisI, hisF/H)			hisA, hisB, hisC, hisD, hisI, hisF/H (Wu et al, 2020)
Note:	Red manipulations indicate in vivo validation in existing studies.
	Blue manipulations were used in previous in vivo studies but inconsistencies exist between our prediction and in vivo experimentation in terms of manipulation type.
Reference:
Moon, S.Y., Hong, S.H., Kim, T.Y. and Lee, S.Y., 2008. Metabolic engineering of Escherichia coli for the production of malic acid. Biochemical Engineering Journal, 40(2), pp.312-320.
Trichez, D., Auriol, C., Baylac, A., Irague, R., Dressaire, C., Carnicer-Heras, M., Heux, S., François, J.M. and Walther, T., 2018. Engineering of Escherichia coli for Krebs cycle-dependent production of malic acid. Microbial cell factories, 17(1), pp.1-12.
Aristarkhov, A., Mikulskis, A., Belasco, J.G. and Lin, E.C., 1996. Translation of the adhE transcript to produce ethanol dehydrogenase requires RNase III cleavage in Escherichia coli. Journal of bacteriology, 178(14), pp.4327-4332.
Cao, Y.X., Xiao, W.H., Liu, D., Zhang, J.L., Ding, M.Z. and Yuan, Y.J., 2015. Biosynthesis of odd-chain fatty alcohols in Escherichia coli. Metabolic engineering, 29, pp.113-123.
Förster, A.H. and Gescher, J., 2014. Metabolic engineering of Escherichia coli for production of mixed-acid fermentation end products. Frontiers in bioengineering and biotechnology, 2, p.16.
Zhou L, Zuo Z-R, Chen X-Z et al (2011) Evaluation of genetic manipulation strategies on D-lactate production by Escherichia coli. Curr Microbiol 62:981–989. doi: 10.1007/s00284-010-9817-9
Veit, A., Polen, T. & Wendisch, V.F. Global gene expression analysis of glucose overflow metabolism in Escherichia coli and reduction of aerobic acetate formation. Appl Microbiol Biotechnol 74, 406–421 (2007). https://doi.org/10.1007/s00253-006-0680-3
Causey, T.B., Zhou, S., Shanmugam, K.T. and Ingram, L.O., 2003. Engineering the metabolism of Escherichia coli W3110 for the conversion of sugar to redox-neutral and oxidized products: homoacetate production. Proceedings of the National Academy of Sciences, 100(3), pp.825-832.
Liu, Y., Xu, Y., Ding, D., Wen, J., Zhu, B. and Zhang, D., 2018. Genetic engineering of Escherichia coli to improve L-phenylalanine production. BMC biotechnology, 18(1), pp.1-12.
Niu, H., Li, R., Liang, Q., Qi, Q., Li, Q. and Gu, P., 2019. Metabolic engineering for improving L-tryptophan production in Escherichia coli. Journal of Industrial Microbiology and Biotechnology, 46(1), pp.55-65.
Hua Li, Bao Shi Wang, You Ran Li, Liang Zhang, Zhong Yang Ding, Zheng Hua Gu, Gui Yang Shi, Metabolic engineering of Escherichia coli W3110 for the production of L-methionine, Journal of Industrial Microbiology and Biotechnology, Volume 44, Issue 1, 1 January 2017, Pages 75–88, https://doi.org/10.1007/s10295-016-1870-3
Huang, J.-F., Liu, Z.-Q., Jin, L.-Q., Tang, X.-L., Shen, Z.-Y., Yin, H.-H. and Zheng, Y.-G. (2017), Metabolic engineering of Escherichia coli for microbial production of L-methionine. Biotechnol. Bioeng., 114: 843-851. https://doi.org/10.1002/bit.26198
Manow R, Wang C, Garza E, Zhao X, Wang J, Grayburn S, Zhou S. Expression of acetaldehyde dehydrogenase (aldB) improved ethanol production from xylose by the ethanologenic Escherichia coli RM10. World J Microbiol Biotechnol. 2020 Mar 31;36(4):59. doi: 10.1007/s11274-020-2797-4. PMID: 32236784.
Wu, H., Tian, D., Fan, X., Fan, W., Zhang, Y., Jiang, S., Wen, C., Ma, Q., Chen, N. and Xie, X., 2020. Highly efficient production of L-histidine from glucose by metabolically engineered Escherichia coli. ACS Synthetic Biology, 9(7), pp.1813-1822.
Hasegawa, S., Suda, M., Uematsu, K., Natsuma, Y., Hiraga, K., Jojima, T., Inui, M. and Yukawa, H., 2013. Engineering of Corynebacterium glutamicum for high-yield L-valine production under oxygen deprivation conditions. Applied and environmental microbiology, 79(4), pp.1250-1257.
Choi KR, Shin JH, Cho JS, Yang D, Lee SY. Systems Metabolic Engineering of Escherichia coli. EcoSal Plus. 2016 May;7(1). doi: 10.1128/ecosalplus.ESP-0010-2015. PMID: 27223822.
Kim, B, Binkley, R, Kim, HU, Lee, SY. Metabolic engineering of Escherichia coli for the enhanced production of l-tyrosine. Biotechnology and Bioengineering. 2018; 115: 2554– 2564. https://doi.org/10.1002/bit.26797

## Sheet: Succinate candidates
Knocckout candidates	regulation candidates (delta=0.1)	regulation candidates (delta=0.5)	regulation candidates (delta=1.0)	regulation candidates (delta=5)	regulation candidates (delta=10)
'ALATA_D2'	'PFK_3/FBA3'	'PFK_3/FBA3'	'CS'	'ICDHyr'	'EX_co2_e/CO2tex'
'CPPPGO'	'LEUTAi/OMCDC/IPPMIb/IPPS/IPMD/IPPMIa'	'EX_pi_e/PItex'	'ICDHyr'	'EX_co2_e/CO2tex'	'MDH'
'GTHOr'	'SHK3Dr/SHKK/DHQTi/DHQS/PSCVT/CHORS/DDPA'	'CS'	'PPA'	'MDH'	'FUM'
'DHORD5'	'G5SD/G5SADs/GLU5K'	'ICDHyr'	'ASPTA'	'FUM'	'PPC'
'GLYCTO2'	'EX_pi_e/PItex'	'PPA'	'ENO'	'PPC'	'O2tpp'
'GLYCTO3'	'HCO3E'	'ASPTA'	'PGI'	'AKGDH'	'CO2tpp'
'GLYCTO4'	'IMPC/AICART'	'ACLS/DHAD1/KARA1'	'PGK/GAPD'	'O2tpp'	'ATPS4rpp'
'G3PD5'	'IMPD'	'ENO'	'PGL/G6PDH2r'	'CO2tpp'	'H2Otpp'
'ALATA_L2'	'ECOAH4/ACOAD4f/HACD4/ACACT4r'	'PGI'	'TALA'	'ATPS4rpp'	'CYTBO3_4pp'
'ACP1_FMN'	'DHORTS/ASPCT'	'PGK/GAPD'	'EX_co2_e/CO2tex'	'NH4tpp'	'NADH16pp'
'IMPD'	'OMPDC/ORPT'	'PGL/G6PDH2r'	'MDH'	'H2Otpp'
'ACALD'	'CS'	'RPE'	'FUM'	'GLUDy'
'ACS'	'ICDHyr'	'TALA'	'ICL'	'EX_nh4_e/NH4tex'
'PPCK'	'PPA'	'TKT1'	'PPC'	'CYTBO3_4pp'
'ME1'	'ALATA_L'	'EX_co2_e/CO2tex'	'FADRx'	'SUCDi'
'ALATA_L'	'ASPTA'	'PTAr/ACKr'	'MALS'	'NADH16pp'
'RBK'	'ACHBS/KARA2/DHAD2/ILETA'	'MDH'	'AKGDH'
'GLYK'	'ACLS/DHAD1/KARA1'	'FUM'	'PSERT/PSP_L'
'PPM'	'CHORM'	'GHMT2r'	'HEX1'
'FBP'	'ECOAH6/HACD6/ACACT6r'	'ICL'	'GND'
'GLGC/GLCS1'	'ENO'	'PPC'	'O2tpp'
'PYK'	'PGI'	'ADK1'	'CO2tpp'
'FBA'	'PGK/GAPD'	'FADRx'	'ATPS4rpp'
'MGSA'	'PGL/G6PDH2r'	'MALS'	'NH4tpp'
'PPS'	'RPE'	'AKGDH'	'H2Otpp'
'PGI'	'TALA'	'ASPK/ASAD'	'GLCptspp'
'EDA/EDD'	'TKT1'	'CBMKr'	'GLCt2pp'
'PGL/G6PDH2r'	'EX_co2_e/CO2tex'	'PSERT/PSP_L'	'GLUDy'
'RPE'	'PTAr/ACKr'	'HEX1'	'EX_nh4_e/NH4tex'
'TALA'	'AIRC3/PRASCSi/AIRC2/ADSL2r'	'GND'	'PDH'
'TKT1'	'MDH'	'HSDy'	'SUCOAS'
'G6PDA'	'FUM'	'O2tpp'	'PGCD'
'ALDD2y'	'ARGSS/OCBT/ARGSL'	'CO2tpp'	'PGM'
'NADDP'	'AGPR/ACOTA/ACODA/ACGK/ACGS'	'ATPS4rpp'	'TPI'
'NMNAT'	'HACD5/ECOAH5/ACACT5r/ACOAD5f'	'MTHFC/MTHFD'	'RPI'
'PTRCTA/ABUTD'	'GHMT2r'	'NH4tpp'	'GLNS'
'CYSDS'	'ECOAH1/HACD1/ACACT1r'	'H2Otpp'	'CYTBO3_4pp'
'TRPAS2'	'ECOAH2/HACD2/ACACT2r/ACOAD2f'	'GLCptspp'	'SUCDi'
'G1PP'	'ECOAH3/ACACT3r/HACD3/ACOAD3f'	'GLCt2pp'	'ACONTb/ACONTa'
'PFL'	'ICL'	'GLUDy'	'NADH16pp'
'FRD2'	'PPC'	'EX_nh4_e/NH4tex'
'FRD3'	'SADT2/ADSK'	'PDH'
'POX'	'HACD7/ACACT7r/ECOAH7'	'SUCOAS'
'PTAr/ACKr'	'SDPDS/DAPE/SDPTA/DHDPRy/THDPS/DHDPS'	'PGCD'
'FTHFD'	'ADK1'	'PGM'
'G3PD7'	'AACPS3'	'TPI'
'NADH9'	'AACPS4'	'RPI'
'NADH10'	'CYTK1'	'GLNS'
'MDH'	'GK1'	'CYTBO3_4pp'
'FUM'	'FADRx'	'SUCDi'
'PYDXNK/PDXPP'	'TRDR'	'ACONTb/ACONTa'
'PYAM5PO'	'UMPK'	'NADH16pp'
'OHPBAT/PERD/E4PD'	'CTPS2'	'PIt2rpp'
'ARGDC'	'ADSS/ADSL1r'
'OAADC'	'ASNS2'
'ICHORS_copy1'	'HSK/THRS'
'HEX7'	'HSST/CYSTL/SHSL1'
'GHMT2r'	'PPNDH/PHETA1'
'DHORD2'	'MALS'
'ABTA'	'G3PD2'
'SSALx'	'AKGDH'
'ASPT'	'PRPPS'
'SERD_L'	'SERAT'
'THRD'	'CYSS'
'ICHORS_copy2'	'BPNT'
'DHBD/ICHORT'	'PAPSR'
'LGTHL/GLYOX'	'ASPK/ASAD'
'PYDXPP/PYDXK'	'DAPDC'
'XYLI2'	'SULR'
'PMANM'	'CBMKr'
'ICL'	'PSERT/PSP_L'
'GLYCL'	'HEX1'
'HCYSMT'	'GND'
'TRE6PH'	'P5CR'
'PPC'	'GLUPRT/PRAGSr'
'G3PT'	'GARFT'
'CITL'	'PPND/TYRTA'
'LCARS'	'PRFGS/PRAIS'
'ALCD19'	'GMPS'
'GLXCL'	'ADK3'
'EDTXS1/EDTXS2'	'HSDy'
'SERASr/ENTCS/DHBS'	'O2tpp'
'MLTP2/MLTG4'	'Kt2pp'
'PACCOAL/PACOAT'	'TKT2'
'TRE6PS'	'CO2tpp'
'TREH/TRE6PP'	'ATPS4rpp'
'G3PD6'	'METS/MTHFR2'
'ALLTN/ALLTAMH2/UGCIAMH'	'MTHFC/MTHFD'
'GLYAT'	'FACOAE160'
'ADNUC'	'NH4tpp'
'FADRx'	'H2Otpp'
'GTPDPK'	'GLCptspp'
'NADN/ADPRDP'	'GLCt2pp'
'FCLT'	'GLUDy'
'AST/SGDS/SOTA/SGSAD/SADH'	'EX_nh4_e/NH4tex'
'GSPMDA/GSPMDS'	'THRD_L'
'PGMT'	'EX_so4_e/SO4tex'
'MLTG3/MLTP1'	'PDH'
'NADTRHD'	'EX_k_e/Ktex'
'FMNRx2'	'SUCOAS'
'DHAPT'	'PGCD'
'F6PA'	'PGM'
'IDOND'	'TPI'
'IDOND2'	'RPI'
'GLYCLTDx'	'GLNS'
'HPYRRy'	'FACOAE161'
'AGDC'	'CYTBO3_4pp'
'ASNN'	'SO4t2pp'
'ASNS2'	'SUCDi'
'NMNDA'	'ACONTb/ACONTa'
'NNAM/NAMNPP'	'ACOAD7f'
'P5CD'	'ACOAD6f'
'MALS'	'NADH16pp'
'ACCOAL'	'CTECOAI7'
'UGLYCH'	'VPAMTr'
'AKGDH'	'PYK2'
'HPYRRx'	'PYK3'
'GLYCDx'	'ACOAD1fr'
'GLYCK2'	'PIt2rpp'
'CBMKr'
'ACM6PH/ANHMK'
'CYTDH'
'PSERT/PSP_L'
'HEX1'
'GND'
'ME2'
'CBPS'
'MLTP3/MLTG5'
'PPCSCT'
'GART'
'GLUCYS/GTHS'
'GLUN'
'GMPR'
'GARFT'
'MCITL2/MICITDr/MCITD/MCITS'
'MDH3'
'PTA2/PPAKr'
'MDH2'
'PPM2/DRPA'
'NADH5'
'LCADi'
'GLUDC'
'SSALy'
'THD2pp'
'AHGDx/SHGO'
'TKT2'
'CYTBDpp'
'CYTBD2pp'
'ATPS4rpp'
'GLCDpp'
'TRSARr'
'SUCCtex'
'URIH'
'PPK2'
'ALKP'
'L_LACD3'
'L_LACD2'
'GGGABADr/GGGABAH/GGPTRCS/GGPTRCO'
'GLYOX3'
'DHBSH/ENTERES'
'FE3Ri'
'AMPTASECG/CGLYabcpp'
'FLVR'
'TDP'
'CITtex'
'MN6PP'
'F6PP'
'GDPDPK'
'R1PK/R15BPK'
'ASNNpp'
'ARGDCpp'
'FE3tex'
'NADPHQR2'
'NADPHQR3'
'NADPHQR4'
'GLBRAN2'
'PPDOy/LALDO2x'
'PPA2'
'GNK'
'HYPOE/PYDAMK'
'GLUDy'
'GLYCLTDy'
'DAAD'
'GTPDPDP'
'THRA2/ATHRDHr'
'PPK'
'GLUSy'
'PDH'
'SUCOAS'
'NTP1'
'PGCD'
'SERD_D/DSERDHr/LSERDHr'
'PFK'
'TPI'
'RPI'
'OBTFL'
'G6PP'
'MMCD/MMM'
'ALR2'
'R5PP'
'CPPPGO2'
'LDH_D2'
'QMO2'
'QMO3'
'IPDDI'
'HXCT'
'GCALDD'
'LDH_D'
'ORNDC'
'HPYRI'
'FLVRx'
'FMNRx'
'GLYCK'
'GLCtex_copy2'
'DM_oxam_c/OXAMTC/URDGLYCD'
'PDX5POi'
'CYTBO3_4pp'
'SUCDi'
'ASNS1'
'GTHRDHpp'
'PETNT161pp'
'NADH16pp'
'NADH18pp'
'2MAHMP'
'NADH17pp'
'THRA'
'GLDBRAN2'
'POR5'
'DGUNC/CDGUNPD/LDGUNPD'
'CMtpp/CMtex'
'FUSAtpp/FUSAtex'
'MINCYCtex/MINCYCtpp'
'DOXRBCNtex/DOXRBCNtpp'
'S4FE4ST/S2FE2SS2/S4FE4SR'
'FDH4pp'
'FDH5pp'
'SCYSDS'
'S2FE2SS'
'TTRCYCtex/TTRCYCtpp'
'VPAMTr'
'NADHXD'
'NADPHHR/NADPHXE'
'NADPHHS'
'NADHHS'
'NADHXE/NADHHR'
'NADPHXD'
'GNP'
'ALR2x'
'AI2K/PAI2I/PAI2T'
'5DGLCNR'
'5DKGR'
'HPYRP'
'PETNT181pp'
'OPHHXy'
'PROD3'
'GAPP'
'LCARSyi'

## Sheet: Lycopene candidates
Knocckout candidates	minimal regulation candidate set (delta=1.0)	maximal regulation candidate set (delta=1.0)
'ALATA_D2'	'EX_pi_e/PItex'	'PFK_3/FBA3'
'CPPPGO'	'CS'	'EX_pi_e/PItex'
'GTHOr'	'ICDHyr'	'CS'
'DHORD5'	'PPA'	'ICDHyr'
'GLYCTO2'	'ASPTA'	'PPA'
'GLYCTO3'	'ENO'	'ALATA_L'
'GLYCTO4'	'PGI'	'PPM'
'G3PD5'	'PGK/GAPD'	'ASPTA'
'ALATA_L2'	'PGL/G6PDH2r'	'EX_fe3_e'
'ACP1_FMN'	'EX_co2_e/CO2tex'	'ENO'
'IMPD'	'MDH'	'FBA'
'ACALD'	'FUM'	'PGI'
'ACS'	'DXPRIi/CDPMEK/MEPCT/MECDPS/MECDPDH5'	'PGK/GAPD'
'PPCK'	'DXPS'	'PGL/G6PDH2r'
'ME1'	'PPC'	'TALA'
'ALATA_L'	'CYTK1'	'EX_co2_e/CO2tex'
'RBK'	'FADRx'	'VALTA'
'GLYK'	'NDPK3'	'FRD2'
'PPM'	'DMPPS'	'FRD3'
'FBP'	'IPDPS'	'EX_fe2_e/FE2tex'
'GLGC/GLCS1'	'AKGDH'	'MDH'
'PYK'	'PSERT/PSP_L'	'FUM'
'FBA'	'GND'	'ICHORS_copy1'
'MGSA'	'O2tpp'	'DXPRIi/CDPMEK/MEPCT/MECDPS/MECDPDH5'
'PPS'	'CO2tpp'	'ICHORS_copy2'
'PGI'	'ATPS4rpp'	'DXPS'
'EDA/EDD'	'NH4tpp'	'PPC'
'PGL/G6PDH2r'	'H2Otpp'	'ADK1'
'RPE'	'GLUDy'	'CYTK1'
'TALA'	'EX_nh4_e/NH4tex'	'FADRx'
'TKT1'	'PDH'	'NDPK2'
'G6PDA'	'PGCD'	'NDPK3'
'ALDD2y'	'PGM'	'NDPK4'
'NADDP'	'TPI'	'NDPK1'
'NMNAT'	'RPI'	'DHAPT'
'PTRCTA/ABUTD'	'GLNS'	'F6PA'
'CYSDS'	'CYTBO3_4pp'	'DMPPS'
'TRPAS2'	'ACONTb/ACONTa'	'IPDPS'
'G1PP'	'NADH16pp'	'ACCOAL'
'PFL'	'POR5'	'AKGDH'
'FRD2'	'FLDR2'	'HPYRRx'
'FRD3'	'PIt2rpp'	'PRPPS'
'POX'	'crtE/crtB/crtI'	'PSERT/PSP_L'
'PTAr/ACKr'		'GND'
'FTHFD'		'PPCSCT'
'G3PD7'		'PTA2/PPAKr'
'NADH9'		'ADK3'
'NADH10'		'O2tpp'
'MDH'		'SUCFUMtpp'
'FUM'		'THMDt2pp_copy1'
'PYDXNK/PDXPP'		'THMDt2pp_copy2'
'PYAM5PO'		'URIt2pp_copy1'
'OHPBAT/PERD/E4PD'		'URIt2pp_copy2'
'ARGDC'		'CO2tpp'
'OAADC'		'ABUTt2pp'
'ICHORS_copy1'		'ACt2rpp'
'HEX7'		'ATPS4rpp'
'GHMT2r'		'ACt4pp'
'DHORD2'		'ADNt2pp_copy1'
'ABTA'		'ADNt2pp_copy2'
'SSALx'		'CYTDt2pp_copy1'
'ASPT'		'CYTDt2pp_copy2'
'SERD_L'		'GLCtex_copy1'
'THRD'		'TRSARr'
'ICHORS_copy2'		'CRNt8pp'
'DHBD/ICHORT'		'CRNt2rpp'
'LGTHL/GLYOX'		'CRNDt2rpp'
'PYDXPP/PYDXK'		'FEROpp'
'XYLI2'		'INDOLEt2pp'
'PMANM'		'R1PK/R15BPK'
'ICL'		'NH4tpp'
'GLYCL'		'PROt2rpp'
'HCYSMT'		'PROt4pp'
'TRE6PH'		'FE3tex'
'PPC'		'GLUABUTt7pp'
'G3PT'		'GLUt2rpp'
'CITL'		'GLUt4pp'
'LCARS'		'GLBRAN2'
'ALCD19'		'GLYCLTt4pp'
'GLXCL'		'H2Otpp'
'EDTXS1/EDTXS2'		'GLUDy'
'SERASr/ENTCS/DHBS'		'EX_nh4_e/NH4tex'
'MLTP2/MLTG4'		'GLYCLTt2rpp'
'PACCOAL/PACOAT'		'PDH'
'TRE6PS'		'SUCOAS'
'TREH/TRE6PP'		'PGCD'
'G3PD6'		'PFK'
'ALLTN/ALLTAMH2/UGCIAMH'		'PGM'
'GLYAT'		'TPI'
'ADNUC'		'RPI'
'FADRx'		'GLNS'
'GTPDPK'		'IPDDI'
'NADN/ADPRDP'		'HPYRI'
'FCLT'		'GLCtex_copy2'
'AST/SGDS/SOTA/SGSAD/SADH'		'NAt3pp'
'GSPMDA/GSPMDS'		'CYTBO3_4pp'
'PGMT'		'SUCDi'
'MLTG3/MLTP1'		'ACONTb/ACONTa'
'NADTRHD'		'NADH16pp'
'FMNRx2'		'NADH18pp'
'DHAPT'		'CAt6pp'
'F6PA'		'CA2t3pp'
'IDOND'		'NADH17pp'
'IDOND2'		'MN2tpp'
'GLYCLTDx'		'GLDBRAN2'
'HPYRRy'		'POR5'
'AGDC'		'FLDR2'
'ASNN'		'VPAMTr'
'ASNS2'		'SUCASPtpp'
'NMNDA'		'PYK2'
'NNAM/NAMNPP'		'ACOAD1fr'
'P5CD'		'PIt2rpp'
'MALS'		'INDOLEt2rpp'
'ACCOAL'		'PYK6'
'UGLYCH'		'MN2tipp'
'AKGDH'		'ACOAD1f'
'HPYRRx'		'ASPtpp'
'GLYCDx'		'FUMt1pp'
'GLYCK2'		'crtE/crtB/crtI'
'CBMKr'
'ACM6PH/ANHMK'
'CYTDH'
'PSERT/PSP_L'
'HEX1'
'GND'
'ME2'
'CBPS'
'MLTP3/MLTG5'
'PPCSCT'
'GART'
'GLUCYS/GTHS'
'GLUN'
'GMPR'
'GARFT'
'MCITL2/MICITDr/MCITD/MCITS'
'MDH3'
'PTA2/PPAKr'
'MDH2'
'PPM2/DRPA'
'NADH5'
'LCADi'
'GLUDC'
'SSALy'
'THD2pp'
'AHGDx/SHGO'
'TKT2'
'CYTBDpp'
'CYTBD2pp'
'ATPS4rpp'
'GLCDpp'
'TRSARr'
'URIH'
'PPK2'
'ALKP'
'L_LACD3'
'L_LACD2'
'GGGABADr/GGGABAH/GGPTRCS/GGPTRCO'
'GLYOX3'
'DHBSH/ENTERES'
'FE3Ri'
'AMPTASECG/CGLYabcpp'
'FLVR'
'TDP'
'CITtex'
'MN6PP'
'F6PP'
'GDPDPK'
'R1PK/R15BPK'
'ASNNpp'
'ARGDCpp'
'FE3tex'
'NADPHQR2'
'NADPHQR3'
'NADPHQR4'
'GLBRAN2'
'PPDOy/LALDO2x'
'PPA2'
'GNK'
'HYPOE/PYDAMK'
'GLUDy'
'GLYCLTDy'
'DAAD'
'GTPDPDP'
'THRA2/ATHRDHr'
'PPK'
'GLUSy'
'PDH'
'SUCOAS'
'NTP1'
'PGCD'
'SERD_D/DSERDHr/LSERDHr'
'PFK'
'TPI'
'RPI'
'OBTFL'
'G6PP'
'MMCD/MMM'
'ALR2'
'R5PP'
'CPPPGO2'
'LDH_D2'
'QMO2'
'QMO3'
'IPDDI'
'HXCT'
'GCALDD'
'LDH_D'
'ORNDC'
'HPYRI'
'FLVRx'
'FMNRx'
'GLYCK'
'GLCtex_copy2'
'DM_oxam_c/OXAMTC/URDGLYCD'
'PDX5POi'
'CYTBO3_4pp'
'SUCDi'
'ASNS1'
'GTHRDHpp'
'PETNT161pp'
'NADH16pp'
'NADH18pp'
'2MAHMP'
'NADH17pp'
'THRA'
'GLDBRAN2'
'POR5'
'DGUNC/CDGUNPD/LDGUNPD'
'CMtpp/CMtex'
'FUSAtpp/FUSAtex'
'MINCYCtex/MINCYCtpp'
'DOXRBCNtex/DOXRBCNtpp'
'S4FE4ST/S2FE2SS2/S4FE4SR'
'FDH4pp'
'FDH5pp'
'SCYSDS'
'S2FE2SS'
'TTRCYCtex/TTRCYCtpp'
'VPAMTr'
'NADHXD'
'NADPHHR/NADPHXE'
'NADPHHS'
'NADHHS'
'NADHXE/NADHHR'
'NADPHXD'
'GNP'
'ALR2x'
'AI2K/PAI2I/PAI2T'
'5DGLCNR'
'5DKGR'
'HPYRP'
'PETNT181pp'
'OPHHXy'
'PROD3'
'GAPP'
'LCARSyi'

## Sheet: Naringenin candidates
Knocckout candidates	minimal regulation candidate set (delta=1.0)
'ALATA_D2'	'PFK_3/FBA3'
'CPPPGO'	'EX_pi_e/PItex'
'GTHOr'	'HCO3E'
'DHORD5'	'CS'
'GLYCTO2'	'ICDHyr'
'GLYCTO3'	'ACALD'
'GLYCTO4'	'PPA'
'G3PD5'	'PPM'
'ALATA_L2'	'ASPTA'
'ACP1_FMN'	'ENO'
'IMPD'	'PGI'
'ACALD'	'PGK/GAPD'
'ACS'	'PGL/G6PDH2r'
'PPCK'	'RPE'
'ME1'	'TKT1'
'ALATA_L'	'NDPK8'
'RBK'	'EX_co2_e/CO2tex'
'GLYK'	'PUNP1'
'PPM'	'PUNP2'
'FBP'	'MDH'
'GLGC/GLCS1'	'FUM'
'PYK'	'ACCOAC'
'FBA'	'NTD6'
'MGSA'	'PPC'
'PPS'	'ADK1'
'PGI'	'FADRx'
'EDA/EDD'	'AKGDH'
'PGL/G6PDH2r'	'PSERT/PSP_L'
'RPE'	'GND'
'TALA'	'PPM2/DRPA'
'TKT1'	'O2tpp'
'G6PDA'	'TKT2'
'ALDD2y'	'CO2tpp'
'NADDP'	'ATPS4rpp'
'NMNAT'	'NH4tpp'
'PTRCTA/ABUTD'	'H2Otpp'
'CYSDS'	'GLUDy'
'TRPAS2'	'EX_nh4_e/NH4tex'
'G1PP'	'DADK'
'PFL'	'PDH'
'FRD2'	'SUCOAS'
'FRD3'	'PGCD'
'POX'	'PGM'
'PTAr/ACKr'	'TPI'
'FTHFD'	'RPI'
'G3PD7'	'GLNS'
'NADH9'	'ADNK1'
'NADH10'	'CYTBO3_4pp'
'MDH'	'SUCDi'
'FUM'	'ACONTb/ACONTa'
'PYDXNK/PDXPP'	'NADH16pp'
'PYAM5PO'	'POR5'
'OHPBAT/PERD/E4PD'	'RNTR1c2'
'ARGDC'	'PIt2rpp'
'OAADC'	'EX_cma_e/CCL/CHS/CHI/NARGt'
'ICHORS_copy1'
'HEX7'
'GHMT2r'
'DHORD2'
'ABTA'
'SSALx'
'ASPT'
'SERD_L'
'THRD'
'ICHORS_copy2'
'DHBD/ICHORT'
'LGTHL/GLYOX'
'PYDXPP/PYDXK'
'XYLI2'
'PMANM'
'ICL'
'GLYCL'
'HCYSMT'
'TRE6PH'
'PPC'
'G3PT'
'CITL'
'LCARS'
'ALCD19'
'GLXCL'
'EDTXS1/EDTXS2'
'SERASr/ENTCS/DHBS'
'MLTP2/MLTG4'
'PACCOAL/PACOAT'
'TRE6PS'
'TREH/TRE6PP'
'G3PD6'
'ALLTN/ALLTAMH2/UGCIAMH'
'GLYAT'
'ADNUC'
'FADRx'
'GTPDPK'
'NADN/ADPRDP'
'FCLT'
'AST/SGDS/SOTA/SGSAD/SADH'
'GSPMDA/GSPMDS'
'PGMT'
'MLTG3/MLTP1'
'NADTRHD'
'FMNRx2'
'DHAPT'
'F6PA'
'IDOND'
'IDOND2'
'GLYCLTDx'
'HPYRRy'
'AGDC'
'ASNN'
'ASNS2'
'NMNDA'
'NNAM/NAMNPP'
'P5CD'
'MALS'
'ACCOAL'
'UGLYCH'
'AKGDH'
'HPYRRx'
'GLYCDx'
'GLYCK2'
'CBMKr'
'ACM6PH/ANHMK'
'CYTDH'
'PSERT/PSP_L'
'HEX1'
'GND'
'ME2'
'CBPS'
'MLTP3/MLTG5'
'PPCSCT'
'GART'
'GLUCYS/GTHS'
'GLUN'
'GMPR'
'GARFT'
'MCITL2/MICITDr/MCITD/MCITS'
'MDH3'
'PTA2/PPAKr'
'MDH2'
'PPM2/DRPA'
'NADH5'
'LCADi'
'GLUDC'
'SSALy'
'THD2pp'
'AHGDx/SHGO'
'TKT2'
'CYTBDpp'
'CYTBD2pp'
'ATPS4rpp'
'GLCDpp'
'TRSARr'
'URIH'
'PPK2'
'ALKP'
'L_LACD3'
'L_LACD2'
'GGGABADr/GGGABAH/GGPTRCS/GGPTRCO'
'GLYOX3'
'DHBSH/ENTERES'
'FE3Ri'
'AMPTASECG/CGLYabcpp'
'FLVR'
'TDP'
'CITtex'
'MN6PP'
'F6PP'
'GDPDPK'
'R1PK/R15BPK'
'ASNNpp'
'ARGDCpp'
'FE3tex'
'NADPHQR2'
'NADPHQR3'
'NADPHQR4'
'GLBRAN2'
'PPDOy/LALDO2x'
'PPA2'
'GNK'
'HYPOE/PYDAMK'
'GLUDy'
'GLYCLTDy'
'DAAD'
'GTPDPDP'
'THRA2/ATHRDHr'
'PPK'
'GLUSy'
'PDH'
'SUCOAS'
'NTP1'
'PGCD'
'SERD_D/DSERDHr/LSERDHr'
'PFK'
'TPI'
'RPI'
'OBTFL'
'G6PP'
'MMCD/MMM'
'ALR2'
'R5PP'
'CPPPGO2'
'LDH_D2'
'QMO2'
'QMO3'
'IPDDI'
'HXCT'
'GCALDD'
'LDH_D'
'ORNDC'
'HPYRI'
'FLVRx'
'FMNRx'
'GLYCK'
'GLCtex_copy2'
'DM_oxam_c/OXAMTC/URDGLYCD'
'PDX5POi'
'CYTBO3_4pp'
'SUCDi'
'ASNS1'
'GTHRDHpp'
'PETNT161pp'
'NADH16pp'
'NADH18pp'
'2MAHMP'
'NADH17pp'
'THRA'
'GLDBRAN2'
'POR5'
'DGUNC/CDGUNPD/LDGUNPD'
'CMtpp/CMtex'
'FUSAtpp/FUSAtex'
'MINCYCtex/MINCYCtpp'
'DOXRBCNtex/DOXRBCNtpp'
'S4FE4ST/S2FE2SS2/S4FE4SR'
'FDH4pp'
'FDH5pp'
'SCYSDS'
'S2FE2SS'
'TTRCYCtex/TTRCYCtpp'
'VPAMTr'
'NADHXD'
'NADPHHR/NADPHXE'
'NADPHHS'
'NADHHS'
'NADHXE/NADHHR'
'NADPHXD'
'GNP'
'ALR2x'
'AI2K/PAI2I/PAI2T'
'5DGLCNR'
'5DKGR'
'HPYRP'
'PETNT181pp'
'OPHHXy'
'PROD3'
'GAPP'
'LCARSyi'

## Sheet: Impact of reference vector
Note: design strategies obtained with and without reference vectors
		knockout	relative flux increase/decrease (+/-)
Succinate	without reference	PGI','PTAr/ACKr','GND','ATPS4rpp', 'SUCDi',	'HEX1' (+),'MALS' (+),'PPC' (+)
	with reference	TALA','ALLTN/ALLTAMH2/UGCIAMH','DHAPT','PFK', 'SUCDi',	'FRD3' (+),'MALS' (+),'PGM (-)
Lycopene	without reference	CPPPGO','OHPBAT/PERD/E4PD','ALCD19','TKT2','AI2K/PAI2I/PAI2T',	EX_pi_e/PItex' (-),'TPI' (+)
	with reference	ALCD19';'FDH4pp';'AI2K/PAI2I/PAI2T';	DXPRIi/CDPMEK/MEPCT/MECDPS/MECDPDH5' (+);'EX_pi_e/PItex' (-);'TPI' (+)
Naringenin	without reference	IMPD';'TRPAS2';'ASNS2';'ATPS4rpp';'AI2K/PAI2I/PAI2T';	EX_pi_e/PItex' (-);'H2Otpp' (-);'POR5' (+);'FUM' (-);'RPE' (-)
	with reference	IMPD';'TRPAS2';'ASNS2';'ATPS4rpp';'AI2K/PAI2I/PAI2T';	EX_pi_e/PItex' (-);'H2Otpp' (-);'PGI' (+);'SUCDi' (-)
